# Supplementary material for: Plasma Fatty Acids and Quantitative Ultrasound, DXA and pQCT Derived Parameters in Postmenopausal Spanish Women
Source: Nutrients. 2021 Apr 25;13(5):1454. doi: 10.3390/nu13051454 (PMC8146540; doi:10.3390/nu13051454)
Supplement: Supplementary file 1 [file nutrients-13-01454-s001.zip]

Archive with 1 entries (1 files):
- nutrients-1156629-SI.pdf
